# Supplementary material for: Utilizing machine learning algorithms to predict subject genetic mutation class from in silico models of neuronal networks
Source: BMC Med Inform Decis Mak. 2022 Nov 9;22:290. doi: 10.1186/s12911-022-02038-7 (PMC9647930; doi:10.1186/s12911-022-02038-7)
Supplement: Supplementary file 1 — Additional file 1. Table S1. Table of P values for each comparison used for feature selection among all extracted EP variables. [file 12911_2022_2038_MOESM1_ESM.xlsx]

## Sheet: S1. Table of P Values for Each 
Variable	Healthy/Disease GOF	Healthy/DiseaseLOF	Disease/DiseaseGOF
MAX FREQUENCY	0.024824	0.252835	0.0210274
MAX FREQUENCY DERIVATIVE	0.698268	0.127498	0.233095
AVG FREQUENCY	0.0429733	0.0146905	0.000155794
AVG FREQUENCY DERIVATIVE	0.684172	0.0765188	0.175453
MEAN EMBEDDING DIMENSION	0.548809	0.488199	0.902508
MAX EMBEDDING DIMENSION	0.0074	0.22409	0.07598
EMBEDDING DIMENSION STD	2.79771e-05	0.869023	2.13008e-06
MEAN EMBEDDING DIMENSION GRADIENT	0.00740324	0.224088	0.075984				S1. Table of P Values for Each Comparison for Each Variable
MAX EMBEDDING DIMENSION GRADIENT	0.00132727	0.256968	0.0257318
EMBEDDING DIMENSION GRADIENT STD	0.000159735	0.876875	3.61352e-05
MEAN MULTISCALE ENTROPY INTEGRAL	0.000139095	0.196969	2.73965e-06
MAX MULTISCALE ENTROPY INTEGRAL	0.00221476	0.253512	7.50741e-05
MULTISCALE ENTROPY INTEGRAL STD	7.20488e-05	0.114733	0.0259253
MEAN MULTISCALE ENTROPY INTEGRAL GRADIENT	1.2348e-06	0.097016	0.000701472
MAX MULTISCALE ENTROPY INTEGRAL GRADIENT	1.06885e-05	0.468624	7.02362e-07
MULTISCALE ENTROPY INTEGRAL GRADIENT STD	2.46073e-05	0.1278	0.00376213
MEAN MULTISCALE ENTROPY MEAN	0.000139095	0.196969	2.73965e-06
MAX MULTISCALE ENTROPY MEAN	0.00221476	0.253512	7.50741e-05
MULTISCALE ENTROPY MEAN STD	7.20488e-05	0.114733	0.0259253
MEAN MULTISCALE ENTROPY MEAN GRADIENT	1.2348e-06	0.097016	0.000701472
MAX MULTISCALE ENTROPY MEAN GRADIENT	1.06885e-05	0.468624	7.02362e-07
MULTISCALE ENTROPY MEAN GRADIENT STD	2.46073e-05	0.1278	0.00376213
MEAN MULTISCALE ENTROPY STD	1.12503e-05	0.189754	0.000811634
MAX MULTISCALE ENTROPY STD	0.557107	0.96617	0.599636
MULTISCALE ENTROPY STD STD	0.000529736	0.840645	0.000149114
MEAN MULTISCALE ENTROPY STD GRADIENT	1.79328e-05	0.705568	4.68662e-05
MAX MULTISCALE ENTROPY STD GRADIENT	0.0266519	0.715157	0.0719425
MULTISCALE ENTROPY STD GRADIENT STD	0.000968178	0.854571	0.000714974
MEAN PAROXYSMAL DEPOLARIZATION SHIFT FREQUENCY	0.0367784	0.237907	0.0029652
MAX PAROXYSMAL DEPOLARIZATION SHIFT FREQUENCY	0.00923055	0.0176425	3.19476e-05
PAROXYSMAL DEPOLARIZATION SHIFT FREQUENCY STD	0.0341595	0.0829	0.000792806
MEAN PAROXYSMAL DEPOLARIZATION SHIFT FREQUENCY GRADIENT	0.034391	0.120348	0.00114508
MAX PAROXYSMAL DEPOLARIZATION SHIFT FREQUENCY GRADIENT	0.00847161	0.0255064	4.16639e-05
PAROXYSMAL DEPOLARIZATION SHIFT FREQUENCY GRADIENT STD	0.0414055	0.050596	0.000634934
MEAN INTERICTAL SPIKE FREQUENCY	0.278577	0.035143	0.00497773
MAX INTERICTAL SPIKE FREQUENCY	0.31082	0.0124255	0.0592987
INTERICTAL SPIKE FREQUENCY STD	0.593954	0.0173468	0.0137712
MEAN INTERICTAL SPIKE FREQUENCY GRADIENT	0.0818892	0.029616	0.00118038
MAX INTERICTAL SPIKE FREQUENCY GRADIENT	0.326359	0.0145308	0.0699274
INTERICTAL SPIKE FREQUENCY GRADIENT STD	0.949356	0.0150165	0.0278918
MEAN PAROXYSMAL DEPOLARIZATION SHIFT MEAN DURATION	0.950516	0.616399	0.533585
MAX PAROXYSMAL DEPOLARIZATION SHIFT MEAN DURATION	0.00195799	0.523157	0.0177708
PAROXYSMAL DEPOLARIZATION SHIFT MEAN DURATION STD	0.0148417	0.662203	0.00534122
MEAN PAROXYSMAL DEPOLARIZATION SHIFT MEAN DURATION GRADIENT	0.123623	0.667277	0.0443624
MAX PAROXYSMAL DEPOLARIZATION SHIFT MEAN DURATION GRADIENT	0.000898892	0.327861	0.0232847
PAROXYSMAL DEPOLARIZATION SHIFT MEAN DURATION GRADIENT STD	0.00480511	0.833462	0.00422823
MEAN INTERICTAL SPIKE MEAN DURATION	1.87559e-06	0.818287	2.30839e-06
MAX INTERICTAL SPIKE MEAN DURATION	0.00189196	0.352039	0.00012129
INTERICTAL SPIKE DURATION STD	0.00385313	0.367438	0.000142379
MEAN INTERICTAL SPIKE MEAN DURATION GRADIENT	0.000773481	0.541178	4.04603e-05
MAX INTERICTAL SPIKE MEAN DURATION GRADIENT	0.0052658	0.355828	0.000373057
INTERICTAL SPIKE MEAN DURATION GRADIENT STD	0.015119	0.404971	0.00118765
MEAN VOLTAGE LINE LENGTH	0.0178592	0.0180598	6.31149e-05
MAX VOLTAGE LINE LENGTH	0.714091	0.0312797	0.0733652
VOLTAGE LINE LENGTH STD	0.402291	0.0115718	0.00335971
MEAN VOLTAGE LINE LENGTH GRADIENT	0.104512	0.010096	0.000519741
MAX VOLTAGE LINE LENGTH GRADIENT	0.606272	0.0354276	0.0985933
VOLTAGE LINE LENGTH GRADIENT STD	0.902655	0.0210143	0.0264361
MEAN VOLTAGE AREA	0.513575	0.590497	0.26107
MAX VOLTAGE AREA	0.00289554	0.900266	0.00253631
VOLTAGE AREA STD	0.00169017	0.403174	0.02777
MEAN VOLTAGE AREA GRADIENT	0.00190062	0.255347	0.0546759
MAX VOLTAGE AREA GRADIENT	0.00464027	0.420104	0.0597251
VOLTAGE AREA GRADIENT STD	0.000164044	0.32593	0.00720689
MEAN NUMBER OF CONNECTIONS	0.0140302	0.759987	0.00387459
MAX NUMBER OF CONNECTIONS	0.0421055	0.37559	0.00523026
NUMBER OF CONNECTIONS STD	0.0122276	0.901073	0.00638251
NUMBER OF CONNECTIONS TOTAL	0.0140302	0.759987	0.00387459
MEAN NUMBER OF CONNECTIONS GRADIENT	0.0216746	0.853923	0.0102594
MAX NUMBER OF CONNECTIONS GRADIENT	0.039758	0.704356	0.0130133
NUMBER OF CONNECTIONS GRADIENT STD	0.0157008	0.856385	0.00680359
MEAN NUMBER OF CONNECTIONS IN THE ALPHA BAND	0.280585	0.291958	0.0306837
MAX NUMBER OF CONNECTIONS IN THE ALPHA BAND	0.329062	0.311981	0.0515869
NUMBER OF CONNECTIONS IN THE ALPHA BAND STD	0.257174	0.324261	0.0353197
NUMBER OF CONNECTIONS IN THE ALPHA BAND TOTAL	0.280585	0.291958	0.0306837
MEAN NUMBER OF CONNECTIONS IN THE ALPHA BAND GRADIENT	0.285774	0.27001	0.0307741
MAX NUMBER OF CONNECTIONS IN THE ALPHA BAND GRADIENT	0.362952	0.331499	0.0664324
NUMBER OF CONNECTIONS IN THE ALPHA BAND GRADIENT STD	0.245321	0.323513	0.0331005
MEAN NUMBER OF CONNECTIONS IN THE BETA BAND	0.0664357	0.0753014	0.000284112
MAX NUMBER OF CONNECTIONS IN THE BETA BAND	0.107624	0.107946	0.00175899
NUMBER OF CONNECTIONS IN THE BETA BAND STD	0.0501594	0.112001	0.000483218
NUMBER OF CONNECTIONS IN THE BETA BAND TOTAL	0.0664357	0.0753014	0.000284112
MEAN NUMBER OF CONNECTIONS IN THE BETA BAND GRADIENT	0.0673241	0.0671582	0.000314545
MAX NUMBER OF CONNECTIONS IN THE BETA BAND GRADIENT	0.131074	0.140825	0.00347409
NUMBER OF CONNECTIONS IN THE BETA BAND GRADIENT STD	0.055239	0.134965	0.000706808
MEAN NUMBER OF CONNECTIONS IN THE GAMMA BAND	0.0495476	0.996983	0.0419863
MAX NUMBER OF CONNECTIONS IN THE GAMMA BAND	0.0486444	0.786915	0.0254703
NUMBER OF CONNECTIONS IN THE GAMMA BAND STD	0.0431682	0.951775	0.0347479
NUMBER OF CONNECTIONS IN THE GAMMA BAND TOTAL	0.0495476	0.996983	0.0419863
MEAN NUMBER OF CONNECTIONS IN THE GAMMA BAND GRADIENT	0.0502586	0.875049	0.0328256
MAX NUMBER OF CONNECTIONS IN THE GAMMA BAND GRADIENT	0.0541383	0.911956	0.0395219
NUMBER OF CONNECTIONS IN THE GAMMA BAND GRADIENT STD	0.0301281	0.939648	0.0229178
